# Supplementary material for: Low-carbon energy transition multi-agent network evolutionary under carbon trading scheme
Source: PLoS One. 2024 Apr 25;19(4):e0300202. doi: 10.1371/journal.pone.0300202 (PMC11045135; doi:10.1371/journal.pone.0300202)
Supplement: S1 Data — (ZIP) [file pone.0300202.s001.zip]

Archive with 10 entries (10 files):
- data/Figure 2. Simulation Results with Baseline Parameters.xlsx
- data/Figure 3. Sensitivity Analysis of Carbon Quota Allocation for High-Energy-Consumption Firms.xlsx
- data/Figure 4. Sensitivity Analysis of Carbon Quota Allocation for Power Generation Companies.xlsx
- data/Figure 5. Sensitivity Analysis of Low-Carbon Product Price.xlsx
- data/Figure 6. Sensitivity Analysis of Green Premium on Electricity.xlsx
- data/Figure 7. Sensitivity analysis of direct carbon emissions per unit of product.xlsx
- data/Figure 8. Carbon emissions per unit of electricity.xlsx
- data/Figure 9. social learning effect (1).xlsx
- data/Figure 9. social learning effect (2).xlsx
- data/Figure 9. social learning effect (3).xlsx
