# Supplementary material for: Low-carbon energy transition multi-agent network evolutionary under carbon trading scheme
Source: PLoS One. 2024 Apr 25;19(4):e0300202. doi: 10.1371/journal.pone.0300202 (PMC11045135; doi:10.1371/journal.pone.0300202)
Supplement: S1 Data — (ZIP) [file pone.0300202.s001.zip › data/Figure 2. Simulation Results with Baseline Parameters.xlsx]

## Sheet: Sheet1
	Consumer low carbon ratio	consumer benefits	The company’s low-carbon ratio	company earnings	Low carbon ratio of power generation	Power generation income
0	0.53	156835	0.471429	3.19139e+06	0.52	85258.3
1	0.5775	184699	0.557143	3.44195e+06	0.5	89739.3
2	0.615	201562	0.6	3.58729e+06	0.54	92893.1
3	0.6525	207385	0.585714	3.65311e+06	0.48	92928.8
4	0.675	196833	0.571429	3.42312e+06	0.46	90806.4
5	0.69	219529	0.614286	3.75058e+06	0.44	94902
6	0.6875	222309	0.642857	3.75345e+06	0.42	94412.7
7	0.6775	213252	0.6	3.69491e+06	0.48	94146.4
8	0.685	232054	0.642857	3.95504e+06	0.42	93596
9	0.725	256281	0.671429	4.28677e+06	0.5	95356.8
10	0.765	271944	0.7	4.43545e+06	0.56	96936.1
11	0.7725	296597	0.742857	4.80055e+06	0.58	94501.2
12	0.7875	285270	0.728571	4.57191e+06	0.56	96789.2
13	0.795	299394	0.771429	4.73465e+06	0.62	98939.1
14	0.8175	316607	0.8	4.95827e+06	0.64	97281.8
15	0.83	312290	0.785714	4.87975e+06	0.6	97499
16	0.8425	322069	0.8	5.00858e+06	0.56	95080.2
17	0.8325	331870	0.828571	5.15952e+06	0.52	87821.6
18	0.8575	349057	0.842857	5.40358e+06	0.56	84514.3
19	0.8525	354961	0.871429	5.46661e+06	0.54	83634.7
20	0.8625	352208	0.857143	5.4191e+06	0.52	82541.4
21	0.875	353380	0.857143	5.41405e+06	0.58	88043.2
22	0.8775	364737	0.885714	5.57154e+06	0.54	82701.2
23	0.87	352599	0.857143	5.41018e+06	0.58	88756
24	0.8675	363966	0.885714	5.56766e+06	0.58	82846.3
25	0.87	360031	0.871429	5.5258e+06	0.6	84556.3
26	0.8725	372563	0.9	5.70063e+06	0.66	86532.4
27	0.87	356102	0.857143	5.48415e+06	0.64	89874.7
28	0.87	363150	0.871429	5.5869e+06	0.72	91292.6
29	0.87	360031	0.871429	5.52632e+06	0.7	91586.8
30	0.865	364740	0.885714	5.59469e+06	0.7	91240.1
31	0.8675	375712	0.914286	5.73866e+06	0.68	86903.6
32	0.8925	387026	0.914286	5.89525e+06	0.68	81742.5
33	0.89	395659	0.942857	6.00424e+06	0.66	75621.4
34	0.8975	392121	0.928571	5.95366e+06	0.66	78810.6
35	0.8875	394874	0.942857	6.00088e+06	0.7	80166.4
36	0.885	395263	0.942857	6.01417e+06	0.74	81764.1
37	0.8825	377243	0.9	5.76886e+06	0.72	86887.5
38	0.8725	354538	0.857143	5.45426e+06	0.74	96265.1
39	0.865	364313	0.871429	5.62658e+06	0.76	92667.3
40	0.86	361973	0.871429	5.59299e+06	0.84	99681.1
41	0.865	362369	0.871429	5.58383e+06	0.86	101282
42	0.8625	362395	0.885714	5.56134e+06	0.82	101523
43	0.8625	371002	0.9	5.69338e+06	0.72	92355.1
44	0.8675	360421	0.871429	5.53963e+06	0.68	92981.2
45	0.8775	365100	0.871429	5.60761e+06	0.66	87882.6
46	0.8775	369414	0.885714	5.6629e+06	0.7	89790.4
47	0.8875	380394	0.914286	5.78426e+06	0.7	85402.1
48	0.8925	391340	0.928571	5.95012e+06	0.72	81829.8
49	0.885	388215	0.928571	5.91228e+06	0.7	81990.6
50	0.885	389390	0.928571	5.92915e+06	0.7	80822.4
51	0.8825	378417	0.9	5.78656e+06	0.8	93440.7
52	0.885	382727	0.914286	5.8415e+06	0.82	92814.8
53	0.875	378047	0.914286	5.7734e+06	0.82	93453.3
54	0.865	381975	0.928571	5.83781e+06	0.84	94672.6
55	0.8725	376877	0.914286	5.75628e+06	0.8	92759.9
56	0.8675	365119	0.885714	5.60818e+06	0.78	94679.8
57	0.865	360831	0.885714	5.53057e+06	0.76	96027.3
58	0.8525	344752	0.842857	5.3489e+06	0.72	96101.4
59	0.8675	348653	0.842857	5.39115e+06	0.72	97584.3
60	0.87	357682	0.871429	5.49241e+06	0.7	95941
61	0.855	359270	0.885714	5.52239e+06	0.66	91283.2
62	0.8725	374507	0.9	5.74371e+06	0.62	83366.4
63	0.875	379991	0.914286	5.81566e+06	0.64	82618.5
64	0.88	389378	0.928571	5.95102e+06	0.66	76303.4
65	0.8825	383500	0.914286	5.86671e+06	0.72	82690
66	0.9025	384252	0.9	5.87098e+06	0.76	86411.3
67	0.8925	384677	0.914286	5.86216e+06	0.8	90541.2
68	0.895	384288	0.914286	5.84942e+06	0.84	94268.2
69	0.89	382333	0.914286	5.82858e+06	0.84	94988.5
70	0.8825	389800	0.942857	5.92075e+06	0.76	88564
71	0.8825	398023	0.957143	6.03844e+06	0.68	78029.6
72	0.9	404653	0.957143	6.12705e+06	0.72	78031.4
73	0.91	416380	0.971429	6.29522e+06	0.7	70233.6
74	0.9125	396001	0.914286	6.01815e+06	0.74	82785.5
75	0.8975	383493	0.9	5.84439e+06	0.72	83322.1
76	0.905	387002	0.9	5.89572e+06	0.76	86125.5
77	0.91	396411	0.928571	6.00959e+06	0.8	88543.2
78	0.9125	392092	0.914286	5.95439e+06	0.74	85409.3
79	0.9125	399140	0.928571	6.05617e+06	0.76	84543.3
80	0.895	390951	0.928571	5.93773e+06	0.76	88366.5
81	0.885	391760	0.942857	5.94161e+06	0.74	88439.4
82	0.8925	400759	0.957143	6.06386e+06	0.72	84207.6
83	0.905	406608	0.957143	6.14832e+06	0.72	81786.3
84	0.9	405827	0.957143	6.14322e+06	0.6	71694.6
85	0.91	405018	0.942857	6.13945e+06	0.62	72399.3
86	0.905	397190	0.928571	6.03429e+06	0.62	75523.5
87	0.8975	398379	0.942857	6.0515e+06	0.66	77712.1
88	0.91	404228	0.942857	6.13607e+06	0.68	76374.3
89	0.9	399548	0.942857	6.06793e+06	0.62	73223
90	0.9	399164	0.942857	6.05465e+06	0.6	71556.7
91	0.895	394454	0.928571	6.0095e+06	0.62	74660.5
92	0.905	404622	0.942857	6.14818e+06	0.6	68367.7
93	0.9125	403817	0.928571	6.14429e+06	0.6	68022.9
94	0.8975	388191	0.914286	5.91153e+06	0.62	74835.2
95	0.9075	385823	0.9	5.87781e+06	0.6	77486.7
96	0.9125	407747	0.942857	6.18647e+06	0.68	73224.9
97	0.91	412450	0.957143	6.25474e+06	0.74	77950.8
98	0.9225	398715	0.914286	6.0653e+06	0.74	83687.8
99	0.91	392866	0.914286	5.98125e+06	0.8	90803.4
100	0.8975	387017	0.914286	5.89569e+06	0.7	85890.7
101	0.88	378828	0.914286	5.77689e+06	0.7	89449.2
102	0.8925	383097	0.9	5.85394e+06	0.7	86152.8
103	0.895	387021	0.914286	5.89559e+06	0.68	84962.6
104	0.895	385462	0.914286	5.86536e+06	0.68	84088.3
105	0.8775	384321	0.928571	5.84898e+06	0.76	90134.4
106	0.89	383123	0.914286	5.83181e+06	0.72	88771.7
107	0.875	389025	0.942857	5.91661e+06	0.72	86219.5
108	0.8725	387855	0.942857	5.89995e+06	0.78	89358
109	0.85	377326	0.942857	5.74654e+06	0.74	87923.4
110	0.8675	381585	0.928571	5.82419e+06	0.8	90163.8
111	0.865	387848	0.942857	5.92232e+06	0.82	89203.8
112	0.87	390999	0.957143	5.93834e+06	0.84	93731.9
113	0.8775	387076	0.942857	5.87405e+06	0.84	92740.6
114	0.88	389805	0.942857	5.92105e+06	0.84	91254.1
115	0.8825	392534	0.942857	5.96837e+06	0.86	92859.5
116	0.8675	388633	0.942857	5.92694e+06	0.88	95686.5
117	0.8775	387440	0.928571	5.91018e+06	0.88	97983.9
118	0.8725	386659	0.928571	5.90563e+06	0.82	92061.3
119	0.8625	376491	0.914286	5.76567e+06	0.76	93939.8
120	0.8725	379974	0.9	5.83905e+06	0.78	92275.2
121	0.8925	389333	0.9	5.97519e+06	0.84	92414.2
122	0.885	389005	0.928571	5.91764e+06	0.82	95352.5
123	0.9025	390147	0.914286	5.93387e+06	0.76	88520.4
124	0.8975	380759	0.9	5.79802e+06	0.74	91526.8
125	0.91	399529	0.928571	6.0692e+06	0.72	84003.5
126	0.915	399135	0.928571	6.05577e+06	0.68	81192.3
127	0.91	392481	0.914286	5.96766e+06	0.72	86742
128	0.9025	386217	0.9	5.89186e+06	0.68	86267.2
129	0.885	377217	0.885714	5.79183e+06	0.74	92373.1
130	0.89	384661	0.9	5.88404e+06	0.7	85669.4
131	0.8875	377618	0.885714	5.78203e+06	0.68	87069.4
132	0.87	381986	0.928571	5.81444e+06	0.68	85390.5
133	0.885	387810	0.914286	5.92166e+06	0.7	83251.6
134	0.885	390949	0.928571	5.95995e+06	0.74	87058.3
135	0.885	400752	0.957143	6.08572e+06	0.72	80384.7
136	0.9	374091	0.885714	5.7091e+06	0.72	93915.2
137	0.91	385434	0.9	5.86524e+06	0.68	82955.4
138	0.9075	397185	0.928571	6.03493e+06	0.72	81127.6
139	0.92	395602	0.914286	6.005e+06	0.74	82390.6
140	0.9025	376435	0.885714	5.74328e+06	0.78	94467.5
141	0.905	372501	0.871429	5.70091e+06	0.68	89554.8
142	0.9	381886	0.885714	5.85847e+06	0.62	77870.9
143	0.8925	378804	0.9	5.77583e+06	0.6	78452.5
144	0.87	376882	0.914286	5.75573e+06	0.72	87151.9
145	0.8725	358083	0.871429	5.4828e+06	0.72	91722.1
146	0.8725	381982	0.928571	5.81469e+06	0.76	87850.9
147	0.8825	378054	0.914286	5.75081e+06	0.8	91870.9
148	0.8625	368695	0.914286	5.61453e+06	0.8	95089.5
149	0.86	381621	0.942857	5.80261e+06	0.86	98162.7
150	0.86	376132	0.928571	5.73028e+06	0.82	96139
151	0.88	383932	0.928571	5.83708e+06	0.88	101613
152	0.8875	387442	0.928571	5.88716e+06	0.8	92493.2
153	0.8775	368666	0.9	5.61449e+06	0.76	94685.9
154	0.875	388640	0.942857	5.90416e+06	0.8	92318.9
155	0.8675	374153	0.914286	5.70896e+06	0.7	92445.5
156	0.87	380812	0.928571	5.7976e+06	0.66	87367.3
157	0.86	378076	0.928571	5.77231e+06	0.6	82267.9
158	0.8825	399967	0.957143	6.08124e+06	0.64	75133.4
159	0.895	400327	0.942857	6.0944e+06	0.66	75777
160	0.8925	399157	0.942857	6.07769e+06	0.64	77779.1
161	0.8925	399157	0.942857	6.07705e+06	0.6	72301.4
162	0.9	405785	0.942857	6.1874e+06	0.64	68539.2
163	0.9025	398348	0.928571	6.07347e+06	0.68	74747.4
164	0.89	381137	0.9	5.83288e+06	0.72	84688.4
165	0.8775	380392	0.914286	5.8067e+06	0.68	85674.9
166	0.885	378028	0.9	5.77275e+06	0.68	86946.5
167	0.885	362736	0.857143	5.57344e+06	0.62	87959.3
168	0.8825	371369	0.885714	5.6828e+06	0.5	77583.1
169	0.8825	376858	0.9	5.75502e+06	0.56	79522.5
170	0.8925	389397	0.928571	5.90608e+06	0.56	74091.9
171	0.895	396440	0.942857	6.00836e+06	0.64	77885.3
172	0.915	410113	0.957143	6.19809e+06	0.66	73695.2
173	0.9125	404244	0.942857	6.11293e+06	0.6	69272.1
174	0.895	396055	0.942857	5.99491e+06	0.6	74795.9
175	0.8875	405467	0.971429	6.13068e+06	0.68	76100.3
176	0.9025	399565	0.942857	6.04527e+06	0.56	70208.2
177	0.9075	420699	0.985714	6.34692e+06	0.48	48733.5
178	0.9125	394036	0.914286	5.99538e+06	0.5	65177.5
179	0.8925	397598	0.942857	6.04595e+06	0.5	62672
180	0.89	396407	0.928571	6.05214e+06	0.62	70165.4
181	0.89	381927	0.9	5.83622e+06	0.62	79252.2
182	0.8925	387026	0.914286	5.89515e+06	0.68	80808.2
183	0.9	396025	0.928571	6.01777e+06	0.7	79438.3
184	0.88	382736	0.914286	5.8411e+06	0.74	89096.7
185	0.8775	377637	0.9	5.78216e+06	0.7	88381.8
186	0.8925	391725	0.928571	5.96278e+06	0.64	77701.2
187	0.895	402698	0.957143	6.10628e+06	0.68	78230.6
188	0.89	392114	0.928571	5.97588e+06	0.64	77631.9
189	0.8775	390194	0.942857	5.93249e+06	0.62	75867.4
190	0.8725	373375	0.914286	5.68187e+06	0.64	84137.2
191	0.875	380418	0.928571	5.78435e+06	0.7	86306.2
192	0.9	392116	0.928571	5.95395e+06	0.7	81433.9
193	0.885	385097	0.928571	5.8528e+06	0.76	89546.3
194	0.885	389027	0.942857	5.89462e+06	0.78	89767.9
195	0.8925	394095	0.942857	5.97537e+06	0.74	86416.4
196	0.9	397989	0.942857	6.03973e+06	0.8	88979.4
197	0.895	397209	0.942857	6.03594e+06	0.82	89598.5
198	0.8725	379248	0.928571	5.76833e+06	0.8	96560.2
199	0.875	374544	0.914286	5.69993e+06	0.76	95046
