# Supplementary material for: Low-carbon energy transition multi-agent network evolutionary under carbon trading scheme
Source: PLoS One. 2024 Apr 25;19(4):e0300202. doi: 10.1371/journal.pone.0300202 (PMC11045135; doi:10.1371/journal.pone.0300202)
Supplement: S1 Data — (ZIP) [file pone.0300202.s001.zip › data/Figure 3. Sensitivity Analysis of Carbon Quota Allocation for High-Energy-Consumption Firms.xlsx]

## Sheet: Sheet1
	Consumer low carbon ratio	consumer benefits	The company’s low-carbon ratio	company earnings	Low carbon ratio of power generation	Power generation income
0	0.89855	393463	0.926857	5.90053e+06	0.8444	106887
1	0.9012	391589	0.918286	5.89397e+06	0.7196	95699.4
2	0.9018	396239	0.929429	5.96801e+06	0.7236	91343.7
3	0.8933	385542	0.913714	5.83922e+06	0.7092	92210.6
4	0.8944	391226	0.926	5.92609e+06	0.7816	93048.5
5	0.89315	390592	0.93	5.92393e+06	0.7084	86006
6	0.8816	387259	0.932	5.89156e+06	0.686	83534.6
7	0.8883	387023	0.921429	5.91334e+06	0.7204	82705.5
8	0.89245	389052	0.926857	5.94537e+06	0.6924	77831.1
9	0.8908	392526	0.933714	6.005e+06	0.7048	74803.3
10	0.89375	391681	0.932857	5.99629e+06	0.7132	72989.3
11	0.89275	387839	0.921143	5.95669e+06	0.582	64386.8
12	0.90325	398877	0.94	6.11913e+06	0.7004	65220.5
13	0.8955	392077	0.929429	6.03808e+06	0.6104	59751.7
14	0.90045	390055	0.92	6.01505e+06	0.686	62279.1
15	0.8993	394693	0.930286	6.09225e+06	0.608	54355.3
16	0.8827	385021	0.924571	5.95471e+06	0.6708	57927.8
17	0.9047	397758	0.934571	6.14419e+06	0.6596	51618.1
18	0.8921	389938	0.931429	6.02967e+06	0.6136	49412.4
19	0.88275	381267	0.915143	5.91513e+06	0.6284	48567.1
