# Supplementary material for: Low-carbon energy transition multi-agent network evolutionary under carbon trading scheme
Source: PLoS One. 2024 Apr 25;19(4):e0300202. doi: 10.1371/journal.pone.0300202 (PMC11045135; doi:10.1371/journal.pone.0300202)
Supplement: S1 Data — (ZIP) [file pone.0300202.s001.zip › data/Figure 4. Sensitivity Analysis of Carbon Quota Allocation for Power Generation Companies.xlsx]

## Sheet: Sheet1
	Consumer low carbon ratio	consumer benefits	The company’s low-carbon ratio	company earnings	Low carbon ratio of power generation	Power generation income
0	0.88075	378252	0.911714	5.75921e+06	0.7144	53767
1	0.8848	389311	0.932857	5.91785e+06	0.69	56870.4
2	0.8931	390147	0.928571	5.92474e+06	0.6848	66522.1
3	0.89535	389986	0.923429	5.93197e+06	0.686	76369.5
4	0.9106	400873	0.934571	6.08267e+06	0.7756	87753.3
5	0.8802	378638	0.911714	5.77631e+06	0.6464	96499.8
6	0.9	394020	0.929714	5.99211e+06	0.7312	105471
7	0.88305	376433	0.899429	5.75351e+06	0.686	114938
8	0.89255	392474	0.932857	5.96492e+06	0.7076	120682
9	0.90065	395105	0.929429	6.01192e+06	0.6732	125932
10	0.88275	379063	0.905714	5.79499e+06	0.5988	130509
11	0.89105	385576	0.916571	5.87662e+06	0.5868	135873
12	0.88545	387872	0.926571	5.91305e+06	0.6812	145352
13	0.88455	378937	0.907429	5.79391e+06	0.6616	149098
14	0.89465	388525	0.920571	5.91957e+06	0.6984	155832
15	0.89125	394712	0.94	6.00858e+06	0.6728	160847
16	0.8888	390519	0.933429	5.94813e+06	0.5736	161063
17	0.88595	386538	0.925714	5.89209e+06	0.6712	166591
18	0.8975	389887	0.920857	5.94694e+06	0.672	170432
19	0.8901	386147	0.918	5.89637e+06	0.6796	171476
