# Supplementary material for: Low-carbon energy transition multi-agent network evolutionary under carbon trading scheme
Source: PLoS One. 2024 Apr 25;19(4):e0300202. doi: 10.1371/journal.pone.0300202 (PMC11045135; doi:10.1371/journal.pone.0300202)
Supplement: S1 Data — (ZIP) [file pone.0300202.s001.zip › data/Figure 5. Sensitivity Analysis of Low-Carbon Product Price.xlsx]

## Sheet: Sheet1
	Consumer low carbon ratio	consumer benefits	The company’s low-carbon ratio	company earnings	Low carbon ratio of power generation	Power generation income
0	0.36775	69842.1	0.297143	3.01201e+06	0.6024	82395.1
1	0.37205	73263.3	0.282	3.00214e+06	0.5268	80933.3
2	0.44175	62356.8	0.390286	2.72377e+06	0.568	82302.3
3	0.39975	71645.7	0.344857	2.83762e+06	0.6048	81911.8
4	0.4225	77372.4	0.330571	2.9484e+06	0.5832	82899.2
5	0.45135	75810.6	0.375714	2.77991e+06	0.5528	81808
6	0.4606	81006.6	0.438857	2.80961e+06	0.57	83524.5
7	0.5385	91648.1	0.529429	2.90482e+06	0.5344	88186.1
8	0.5876	107252	0.653143	3.02496e+06	0.5692	92268.2
9	0.68615	140165	0.757714	3.48119e+06	0.6124	99314.8
10	0.70765	163607	0.791143	3.73213e+06	0.6304	101057
11	0.76755	205713	0.853714	4.29696e+06	0.6516	99748.9
12	0.7684	216357	0.824571	4.27007e+06	0.6852	101741
13	0.817	264697	0.895143	4.85252e+06	0.7	97285.7
14	0.835	295633	0.900571	5.15338e+06	0.6436	90127.6
15	0.86845	335083	0.928	5.53214e+06	0.6712	85350.9
16	0.8741	356544	0.915143	5.66266e+06	0.7152	88611
17	0.8969	391800	0.926571	5.96456e+06	0.722	84254.2
18	0.8999	419171	0.932	6.15543e+06	0.674	78648.6
19	0.9232	450158	0.927429	6.38353e+06	0.7496	80534.4
