# Supplementary material for: Low-carbon energy transition multi-agent network evolutionary under carbon trading scheme
Source: PLoS One. 2024 Apr 25;19(4):e0300202. doi: 10.1371/journal.pone.0300202 (PMC11045135; doi:10.1371/journal.pone.0300202)
Supplement: S1 Data — (ZIP) [file pone.0300202.s001.zip › data/Figure 6. Sensitivity Analysis of Green Premium on Electricity.xlsx]

## Sheet: Sheet1
	Consumer low carbon ratio	consumer benefits	The company’s low-carbon ratio	company earnings	Low carbon ratio of power generation	Power generation income
0	0.88585	387853	0.924857	5.90719e+06	0.6924	82708
1	0.89055	387055	0.920286	5.89383e+06	0.6972	83558.4
2	0.8943	386752	0.919714	5.87992e+06	0.6844	83997.8
3	0.88795	390295	0.933429	5.93133e+06	0.706	83787.2
4	0.88495	383443	0.916857	5.84689e+06	0.7056	85742.3
5	0.8832	386668	0.925429	5.88971e+06	0.6692	82301.8
6	0.89645	390503	0.925143	5.93777e+06	0.68	81989.9
7	0.8851	384645	0.925143	5.85207e+06	0.7384	87564
8	0.88995	387624	0.924571	5.89848e+06	0.7568	87404.8
9	0.8981	390469	0.922571	5.93761e+06	0.7272	85552.4
10	0.88515	387481	0.929429	5.89158e+06	0.7216	85887.1
11	0.8833	386231	0.926857	5.87391e+06	0.7648	88423.8
12	0.88555	380329	0.906571	5.80587e+06	0.756	89511.7
13	0.90025	394734	0.928	5.9978e+06	0.768	86206.3
14	0.9048	396801	0.930857	6.02659e+06	0.7152	81126.5
15	0.89495	392875	0.929143	5.97577e+06	0.7072	82516.7
16	0.8911	390335	0.930286	5.93361e+06	0.706	82896.3
17	0.8894	388859	0.929429	5.91019e+06	0.6612	81391.3
18	0.8869	388872	0.929143	5.91922e+06	0.6576	81468.6
19	0.88745	389922	0.930857	5.93295e+06	0.7396	85788.8
