# Supplementary material for: Low-carbon energy transition multi-agent network evolutionary under carbon trading scheme
Source: PLoS One. 2024 Apr 25;19(4):e0300202. doi: 10.1371/journal.pone.0300202 (PMC11045135; doi:10.1371/journal.pone.0300202)
Supplement: S1 Data — (ZIP) [file pone.0300202.s001.zip › data/Figure 7. Sensitivity analysis of direct carbon emissions per unit of product.xlsx]

## Sheet: Sheet1
	Consumer low carbon ratio	consumer benefits	The company’s low-carbon ratio	company earnings	Low carbon ratio of power generation	Power generation income
0	0.8961	393205	0.928571	5.97824e+06	0.7292	83879
1	0.89385	394303	0.937143	5.98827e+06	0.7744	86525.2
2	0.8913	391346	0.928286	5.95636e+06	0.6864	81776
3	0.89505	391508	0.927143	5.95275e+06	0.7292	84698.6
4	0.8653	378164	0.919143	5.77821e+06	0.6836	85402.7
5	0.8975	394398	0.933143	5.98888e+06	0.6956	80857.2
6	0.88775	386991	0.924857	5.89238e+06	0.7344	86449.3
7	0.8908	389726	0.931143	5.92286e+06	0.6936	83510.2
8	0.8917	388168	0.922571	5.90715e+06	0.7336	86571.3
9	0.87855	376731	0.902571	5.75588e+06	0.7096	87755.1
10	0.89135	386885	0.92	5.88835e+06	0.742	87074.1
11	0.8897	387670	0.922857	5.90058e+06	0.7112	84343.2
12	0.87785	382059	0.920571	5.82143e+06	0.6468	82743.9
13	0.8958	391739	0.927714	5.94961e+06	0.7328	85097.2
14	0.89095	388338	0.921143	5.91246e+06	0.7116	84418.4
15	0.87915	378802	0.915429	5.77151e+06	0.6956	87880.7
16	0.88335	385294	0.926	5.86525e+06	0.7264	86470.3
17	0.8919	388989	0.922571	5.91811e+06	0.6456	79733.5
18	0.89345	389064	0.920571	5.92026e+06	0.6844	82695.4
19	0.89295	387039	0.92	5.88769e+06	0.6988	85325.4
