# Supplementary material for: Low-carbon energy transition multi-agent network evolutionary under carbon trading scheme
Source: PLoS One. 2024 Apr 25;19(4):e0300202. doi: 10.1371/journal.pone.0300202 (PMC11045135; doi:10.1371/journal.pone.0300202)
Supplement: S1 Data — (ZIP) [file pone.0300202.s001.zip › data/Figure 8. Carbon emissions per unit of electricity.xlsx]

## Sheet: Sheet1
	Consumer low carbon ratio	consumer benefits	The company’s low-carbon ratio	company earnings	Low carbon ratio of power generation	Power generation income
0	0.9047	393099	0.920286	5.98834e+06	0.8632	175585
1	0.88245	385841	0.925714	5.89053e+06	0.8668	170978
2	0.89915	392511	0.928	5.98179e+06	0.8764	172110
3	0.89145	388765	0.922857	5.92678e+06	0.8172	165064
4	0.8941	390677	0.926	5.95733e+06	0.8728	166791
5	0.8841	384819	0.922571	5.87348e+06	0.842	160060
6	0.8806	386571	0.928286	5.90001e+06	0.8532	158526
7	0.88385	385281	0.922286	5.87872e+06	0.832	152407
8	0.8924	391077	0.930286	5.95303e+06	0.8352	150066
9	0.8933	393385	0.934857	5.98544e+06	0.8096	143802
10	0.8868	387944	0.928857	5.90962e+06	0.8348	140093
11	0.88905	393105	0.936286	5.98646e+06	0.8236	135634
12	0.8844	388000	0.932	5.90342e+06	0.8372	131056
13	0.8819	385109	0.919714	5.87578e+06	0.7628	122383
14	0.8955	391467	0.925714	5.95697e+06	0.7936	117622
15	0.8954	392742	0.934286	5.96833e+06	0.8028	111491
16	0.88775	387601	0.924857	5.90361e+06	0.7256	101309
17	0.8881	386961	0.920286	5.89892e+06	0.804	100936
18	0.87985	382184	0.919429	5.82091e+06	0.6724	88491.6
19	0.88825	387885	0.925143	5.90236e+06	0.7572	86555.2
