# Supplementary material for: Low-carbon energy transition multi-agent network evolutionary under carbon trading scheme
Source: PLoS One. 2024 Apr 25;19(4):e0300202. doi: 10.1371/journal.pone.0300202 (PMC11045135; doi:10.1371/journal.pone.0300202)
Supplement: S1 Data — (ZIP) [file pone.0300202.s001.zip › data/Figure 9. social learning effect (1).xlsx]

## Sheet: Sheet1
	Consumer low carbon ratio	consumer benefits	The company’s low-carbon ratio	company earnings	Low carbon ratio of power generation	Power generation income
0	0.53	156835	0.471429	3.19139e+06	0.52	85258.3
1	0.5775	178099	0.571429	3.27845e+06	0.46	87748.7
2	0.6125	200777	0.6	3.58338e+06	0.5	92542.9
3	0.6525	194100	0.571429	3.42007e+06	0.54	91106.7
4	0.665	218423	0.642857	3.70963e+06	0.5	94695.3
5	0.7	238004	0.685714	3.92671e+06	0.52	97017.9
6	0.73	248197	0.714286	4.00209e+06	0.56	98671.6
7	0.7375	247756	0.685714	4.03492e+06	0.56	97851.2
8	0.76	255935	0.685714	4.15761e+06	0.6	99754.2
9	0.77	271613	0.728571	4.35271e+06	0.66	101606
10	0.7875	303316	0.785714	4.80004e+06	0.68	98801
11	0.8175	322480	0.814286	5.04462e+06	0.72	98308.7
12	0.83	337748	0.842857	5.24595e+06	0.78	98841.4
13	0.8425	326383	0.814286	5.06448e+06	0.82	104170
14	0.8525	336935	0.828571	5.21955e+06	0.8	102181
15	0.8575	354567	0.871429	5.45473e+06	0.86	102779
16	0.8625	359661	0.885714	5.51349e+06	0.78	96516.8
17	0.8525	346738	0.857143	5.34759e+06	0.78	99088.2
18	0.8475	345958	0.857143	5.34371e+06	0.78	99718.2
19	0.8625	354173	0.871429	5.44132e+06	0.8	100380
20	0.865	374927	0.914286	5.73562e+06	0.82	95760.2
21	0.8825	387045	0.928571	5.89604e+06	0.8	89060.6
22	0.88	388994	0.928571	5.93897e+06	0.78	86046.9
23	0.8975	395624	0.928571	6.0279e+06	0.8	87138.7
24	0.9	396794	0.928571	6.04511e+06	0.82	89008.5
25	0.905	396399	0.928571	6.03192e+06	0.8	88371.4
26	0.9	397989	0.942857	6.03971e+06	0.82	88748
27	0.895	393279	0.928571	5.99453e+06	0.82	92117.3
28	0.8975	401497	0.942857	6.1123e+06	0.76	83625.7
29	0.91	403843	0.942857	6.12358e+06	0.74	81160.9
30	0.905	401119	0.942857	6.07709e+06	0.78	85326.5
31	0.8975	400343	0.942857	6.07296e+06	0.76	83115.9
32	0.8975	400728	0.942857	6.08596e+06	0.74	82317.4
33	0.8925	402318	0.957143	6.09376e+06	0.74	82937.6
34	0.9075	412455	0.957143	6.25356e+06	0.64	68895.3
35	0.915	415965	0.957143	6.30425e+06	0.68	68995.9
36	0.915	406973	0.942857	6.15989e+06	0.64	69589.1
37	0.925	411653	0.942857	6.22666e+06	0.6	62471.9
38	0.925	415967	0.957143	6.28102e+06	0.62	61217.1
39	0.9225	421845	0.971429	6.36595e+06	0.68	65491.5
40	0.9225	423404	0.971429	6.39622e+06	0.68	68290.9
41	0.9175	415960	0.957143	6.30481e+06	0.72	73227.8
42	0.9075	405792	0.942857	6.16619e+06	0.72	77272.7
43	0.9175	401864	0.928571	6.10205e+06	0.66	75156.7
44	0.9275	412032	0.942857	6.24099e+06	0.7	72662.2
45	0.925	421840	0.971429	6.36577e+06	0.66	64124.2
46	0.925	427713	0.985714	6.45015e+06	0.7	64854
47	0.935	422590	0.957143	6.39312e+06	0.78	73593.3
48	0.9275	417521	0.957143	6.31322e+06	0.8	78537.2
49	0.93	418691	0.957143	6.33047e+06	0.82	81066.7
50	0.93	413587	0.942857	6.27191e+06	0.76	79971.5
51	0.93	419075	0.957143	6.34236e+06	0.7	72658.6
52	0.92	407348	0.942857	6.17376e+06	0.7	76128.6
53	0.9375	408105	0.928571	6.17823e+06	0.78	80952.7
54	0.9175	398746	0.928571	6.04322e+06	0.78	85778.4
55	0.9175	411667	0.957143	6.22887e+06	0.78	79911
56	0.915	408938	0.957143	6.18178e+06	0.76	78538.6
57	0.92	404230	0.942857	6.11404e+06	0.72	78610.3
58	0.905	405818	0.957143	6.14377e+06	0.7	76261.3
59	0.915	415986	0.971429	6.28232e+06	0.7	71408.1
60	0.9075	399940	0.942857	6.0595e+06	0.7	80049.4
61	0.91	415205	0.971429	6.27816e+06	0.66	68970.6
62	0.8925	399969	0.957143	6.05921e+06	0.66	77606.2
63	0.8975	407797	0.971429	6.16419e+06	0.66	73255.1
64	0.9025	393286	0.928571	5.97144e+06	0.76	85889.3
65	0.905	401504	0.942857	6.0903e+06	0.8	86221.8
66	0.91	402284	0.942857	6.09329e+06	0.72	79051.1
67	0.9225	409693	0.942857	6.20702e+06	0.68	71466.3
68	0.91	412450	0.957143	6.25387e+06	0.7	71269.1
69	0.9125	419109	0.971429	6.34193e+06	0.7	69477.9
70	0.915	413231	0.957143	6.25823e+06	0.72	75225.1
71	0.9225	419474	0.957143	6.35506e+06	0.72	70171.4
72	0.9125	409306	0.942857	6.21663e+06	0.72	74651.9
73	0.9075	388557	0.9	5.92547e+06	0.72	82629.9
74	0.9025	387776	0.9	5.92194e+06	0.74	85797.3
75	0.9025	384273	0.9	5.84874e+06	0.72	87910.8
76	0.8975	387807	0.914286	5.89909e+06	0.66	81344.6
77	0.9125	391708	0.914286	5.94125e+06	0.7	85225.1
78	0.9	385858	0.914286	5.8564e+06	0.7	86936.2
79	0.8975	378815	0.9	5.75416e+06	0.66	86308.1
80	0.895	376471	0.9	5.72014e+06	0.68	87121
81	0.905	374102	0.885714	5.68556e+06	0.6	81772.5
82	0.8825	371006	0.9	5.64785e+06	0.64	85379.6
83	0.8925	375686	0.9	5.7162e+06	0.68	86612.1
84	0.89	391751	0.942857	5.94079e+06	0.7	81027.3
85	0.9	394871	0.942857	5.97872e+06	0.72	81810.6
86	0.915	408938	0.957143	6.18143e+06	0.72	75767.6
87	0.91	410891	0.957143	6.22451e+06	0.74	76042.7
88	0.9175	404235	0.942857	6.1144e+06	0.76	81555.7
89	0.92	412452	0.957143	6.23247e+06	0.78	77968.1
90	0.9175	407353	0.942857	6.17446e+06	0.78	81618
91	0.9125	405013	0.942857	6.14074e+06	0.8	82870.5
92	0.9225	418300	0.957143	6.3399e+06	0.86	82680.7
93	0.9175	403039	0.928571	6.12149e+06	0.92	95020.7
94	0.9175	404598	0.928571	6.15127e+06	0.92	92947.2
95	0.9275	406159	0.928571	6.15855e+06	0.88	89592.3
96	0.925	391278	0.9	5.95119e+06	0.82	91256.3
97	0.9125	403839	0.942857	6.124e+06	0.8	84564.4
98	0.91	402669	0.942857	6.10693e+06	0.78	83599.2
99	0.9075	396800	0.928571	6.02228e+06	0.76	84990.4
100	0.9125	385044	0.9	5.85261e+06	0.74	87760.3
101	0.9125	403454	0.942857	6.11062e+06	0.74	82209.6
102	0.9075	398381	0.942857	6.02978e+06	0.74	83007.7
103	0.915	401890	0.942857	6.08062e+06	0.74	82532.5
104	0.9075	395626	0.928571	6.00525e+06	0.74	84516.9
105	0.91	405403	0.942857	6.15313e+06	0.7	77360.7
106	0.9025	407766	0.957143	6.18599e+06	0.66	69371
107	0.91	411276	0.957143	6.23647e+06	0.66	67371.6
108	0.905	400329	0.942857	6.07151e+06	0.62	70768
109	0.9	397989	0.942857	6.03878e+06	0.7	80955
110	0.9125	410886	0.957143	6.22415e+06	0.72	73236.1
111	0.915	406568	0.942857	6.17059e+06	0.76	81557.7
112	0.9025	402277	0.942857	6.11632e+06	0.76	84897.3
113	0.9125	412446	0.957143	6.25457e+06	0.72	76684
114	0.915	413615	0.957143	6.27134e+06	0.74	75641.6
115	0.92	415955	0.957143	6.30527e+06	0.76	76606.2
116	0.92	424562	0.971429	6.43616e+06	0.8	74390.4
117	0.915	415175	0.957143	6.30207e+06	0.82	81390.3
118	0.9175	413589	0.942857	6.29418e+06	0.82	79990.6
119	0.93	417880	0.942857	6.34944e+06	0.9	85055.8
120	0.9325	420609	0.942857	6.3964e+06	0.92	85965.6
121	0.92	417514	0.957143	6.33615e+06	0.86	83377.2
122	0.93	422194	0.957143	6.40288e+06	0.82	77629
123	0.9275	404984	0.928571	6.14101e+06	0.82	85041.8
124	0.9225	399911	0.928571	6.06088e+06	0.86	91375.3
125	0.9275	390889	0.9	5.93855e+06	0.88	95477.4
126	0.93	399106	0.914286	6.05745e+06	0.88	94931.7
127	0.93	417516	0.957143	6.31312e+06	0.8	77767
128	0.92	412837	0.957143	6.24625e+06	0.84	83396.4
129	0.92	415955	0.957143	6.30547e+06	0.8	78133.5
130	0.9225	415566	0.957143	6.29247e+06	0.8	78482.2
131	0.9275	405369	0.928571	6.15431e+06	0.84	86651.2
132	0.9125	391302	0.914286	5.951e+06	0.8	89667.9
133	0.905	394840	0.928571	6.00178e+06	0.76	87930.2
134	0.8975	392890	0.928571	5.98144e+06	0.84	92371.3
135	0.91	390132	0.914286	5.93418e+06	0.8	91204.5
136	0.8925	374895	0.9	5.71306e+06	0.78	94616.2
137	0.8875	372556	0.9	5.67918e+06	0.8	97339.2
138	0.8925	369022	0.885714	5.628e+06	0.8	98279.1
139	0.9	386627	0.914286	5.88303e+06	0.8	90213.1
140	0.9125	387799	0.914286	5.87796e+06	0.8	93034.7
141	0.9225	381117	0.885714	5.78905e+06	0.82	94404.1
142	0.9175	397550	0.914286	6.04882e+06	0.82	87694.8
143	0.905	386212	0.9	5.8922e+06	0.78	89434.2
144	0.905	401504	0.942857	6.08995e+06	0.78	83357.4
145	0.905	405818	0.957143	6.1447e+06	0.8	83668.5
146	0.9075	414035	0.971429	6.26324e+06	0.84	83884.5
147	0.9125	410886	0.957143	6.2255e+06	0.84	83581.7
148	0.91	415205	0.971429	6.28022e+06	0.86	84373.7
149	0.91	413646	0.971429	6.24998e+06	0.84	82471.4
150	0.9175	411283	0.957143	6.21666e+06	0.86	86414.2
151	0.9025	417184	0.985714	6.30185e+06	0.9	90576.3
152	0.9125	405013	0.942857	6.14163e+06	0.82	89801.8
153	0.9225	409693	0.942857	6.20831e+06	0.76	81597
154	0.9325	408883	0.928571	6.20442e+06	0.74	81273.5
155	0.94	410834	0.928571	6.22468e+06	0.74	77314.3
156	0.935	421031	0.957143	6.3621e+06	0.7	65424.3
157	0.94	423370	0.957143	6.39592e+06	0.7	66104.6
158	0.93	418691	0.957143	6.32933e+06	0.72	72775.8
159	0.9125	410502	0.957143	6.21176e+06	0.76	78430.6
160	0.9075	409721	0.957143	6.20877e+06	0.8	85056.5
161	0.9175	413226	0.957143	6.2589e+06	0.78	80317.9
162	0.9175	410108	0.957143	6.19941e+06	0.8	83975
163	0.9225	409693	0.942857	6.20806e+06	0.76	79619.4
164	0.91	406962	0.942857	6.18375e+06	0.78	82226.9
165	0.9025	407382	0.957143	6.17512e+06	0.82	86744.9
166	0.9225	420670	0.971429	6.35082e+06	0.8	78288.3
167	0.915	403065	0.942857	6.09894e+06	0.86	93354.8
168	0.92	405405	0.942857	6.13184e+06	0.78	85425.4
169	0.9175	406968	0.942857	6.16076e+06	0.7	76731.3
170	0.915	405799	0.942857	6.14448e+06	0.74	81955.4
171	0.9125	404629	0.942857	6.12745e+06	0.74	81228.7
172	0.9125	404629	0.942857	6.12687e+06	0.7	76528.3
173	0.9075	402289	0.942857	6.09391e+06	0.76	84139.6
174	0.905	394819	0.914286	6.02408e+06	0.78	87517.3
175	0.905	392064	0.9	5.99874e+06	0.7	82195.7
176	0.895	381533	0.9	5.82391e+06	0.72	87509.9
177	0.89	380389	0.914286	5.78457e+06	0.68	88505.3
178	0.89	385878	0.928571	5.85629e+06	0.68	85815.7
179	0.89	390192	0.942857	5.91096e+06	0.68	83653.6
180	0.8925	392921	0.942857	5.95759e+06	0.64	79356.1
181	0.9	396430	0.942857	6.00858e+06	0.66	79820.7
182	0.9	404653	0.957143	6.12727e+06	0.7	79755.4
183	0.8925	391340	0.928571	5.95072e+06	0.72	87165.5
184	0.9	394850	0.928571	6.00096e+06	0.68	80884.9
185	0.905	411306	0.971429	6.21497e+06	0.68	73401
186	0.915	415986	0.971429	6.28239e+06	0.7	71933.2
187	0.93	415957	0.957143	6.28305e+06	0.76	76864.6
188	0.93	424564	0.971429	6.41387e+06	0.78	73867
189	0.93	413202	0.942857	6.25853e+06	0.78	77530.9
190	0.925	398326	0.914286	6.05204e+06	0.76	82326.7
191	0.9175	400305	0.928571	6.07279e+06	0.78	81671.5
192	0.915	385040	0.9	5.85275e+06	0.78	89103.2
193	0.9025	407382	0.957143	6.17357e+06	0.72	74623.4
194	0.9175	419890	0.971429	6.34564e+06	0.72	68474.6
195	0.9125	423039	0.985714	6.38273e+06	0.68	64873.7
196	0.92	402650	0.928571	6.10651e+06	0.74	80198.7
197	0.9225	394401	0.9	6.01062e+06	0.78	84551.5
198	0.92	394790	0.9	6.02369e+06	0.8	84255.3
199	0.92	390113	0.9	5.93402e+06	0.82	89874.5
