# Supplementary material for: Low-carbon energy transition multi-agent network evolutionary under carbon trading scheme
Source: PLoS One. 2024 Apr 25;19(4):e0300202. doi: 10.1371/journal.pone.0300202 (PMC11045135; doi:10.1371/journal.pone.0300202)
Supplement: S1 Data — (ZIP) [file pone.0300202.s001.zip › data/Figure 9. social learning effect (2).xlsx]

## Sheet: Sheet1
	Consumer low carbon ratio	consumer benefits	The company’s low-carbon ratio	company earnings	Low carbon ratio of power generation	Power generation income
0	0.53	156835	0.471429	3.19139e+06	0.52	85258.3
1	0.5625	174946	0.557143	3.28535e+06	0.54	87771.2
2	0.625	198894	0.628571	3.44409e+06	0.58	92212.9
3	0.6875	214471	0.614286	3.64259e+06	0.52	94502.1
4	0.7225	235612	0.657143	3.89124e+06	0.54	97413.8
5	0.765	267309	0.714286	4.29657e+06	0.52	98900
6	0.7925	298224	0.771429	4.71748e+06	0.48	93878.6
7	0.815	322100	0.814286	5.03121e+06	0.52	92353.2
8	0.8475	338120	0.828571	5.23634e+06	0.6	92782.7
9	0.8725	351399	0.842857	5.4157e+06	0.64	90777.3
10	0.905	354881	0.828571	5.44473e+06	0.7	93073.1
11	0.9225	371314	0.857143	5.66177e+06	0.76	93801.2
12	0.9325	379923	0.871429	5.77163e+06	0.76	90717.5
13	0.94	397528	0.9	6.02652e+06	0.78	88096.6
14	0.955	402988	0.9	6.09769e+06	0.74	83496
15	0.955	408861	0.914286	6.18155e+06	0.7	76779.2
16	0.9625	425292	0.942857	6.41666e+06	0.68	66376.6
17	0.9625	425292	0.942857	6.41719e+06	0.7	70185.2
18	0.9675	427632	0.942857	6.45108e+06	0.72	71421.6
19	0.9675	435064	0.957143	6.5647e+06	0.74	68448.7
20	0.96	438602	0.971429	6.61444e+06	0.7	63705.6
21	0.9675	433505	0.957143	6.53269e+06	0.6	53287.5
22	0.985	441694	0.957143	6.64936e+06	0.62	46772.4
23	0.9775	438184	0.957143	6.59956e+06	0.62	50758.1
24	0.985	448742	0.971429	6.75055e+06	0.7	50536
25	0.99	451081	0.971429	6.78408e+06	0.7	50582.6
26	0.985	448742	0.971429	6.75004e+06	0.66	47178.7
27	0.98	426433	0.928571	6.43377e+06	0.72	68223.5
28	0.9825	420555	0.914286	6.35003e+06	0.74	72535.8
29	0.9775	418215	0.914286	6.3169e+06	0.78	77317.2
30	0.975	417046	0.914286	6.30022e+06	0.78	78885.4
31	0.98	426433	0.928571	6.4348e+06	0.8	75487.2
32	0.975	429967	0.942857	6.48508e+06	0.82	73472.9
33	0.97	429186	0.942857	6.48171e+06	0.84	76623.1
34	0.9625	432724	0.957143	6.53224e+06	0.86	76491.9
35	0.97	427627	0.942857	6.45204e+06	0.86	78089.4
36	0.965	419798	0.928571	6.34844e+06	0.92	88571.9
37	0.965	440942	0.971429	6.6499e+06	0.9	75601.8
38	0.975	437014	0.957143	6.58631e+06	0.88	74784.8
39	0.9725	428797	0.942857	6.46925e+06	0.9	80417
40	0.97	427627	0.942857	6.45247e+06	0.9	80967.2
41	0.9675	426457	0.942857	6.43633e+06	0.94	85868.9
42	0.9675	426457	0.942857	6.43652e+06	0.94	87134.7
43	0.9575	421778	0.942857	6.36927e+06	0.94	89140.1
44	0.96	424507	0.942857	6.41628e+06	0.96	90316.8
45	0.9675	413920	0.914286	6.26472e+06	0.96	94521.8
46	0.9775	418600	0.914286	6.33214e+06	0.96	92706.4
47	0.97	420579	0.928571	6.35201e+06	0.88	86660.2
48	0.9725	435845	0.957143	6.57007e+06	0.9	78616.2
49	0.9675	433505	0.957143	6.53657e+06	0.9	79759.1
50	0.965	426846	0.942857	6.44923e+06	0.92	85022.7
51	0.955	427656	0.957143	6.45351e+06	0.94	87885.6
52	0.9675	433505	0.957143	6.53722e+06	0.92	83966
53	0.97	428802	0.942857	6.46968e+06	0.9	83275.6
54	0.975	431141	0.942857	6.50276e+06	0.86	79036.3
55	0.975	431141	0.942857	6.50344e+06	0.9	83491
56	0.975	424093	0.928571	6.4025e+06	0.88	85384
57	0.9725	422924	0.928571	6.3855e+06	0.86	84636.8
58	0.9725	422924	0.928571	6.38472e+06	0.82	79263.7
59	0.9725	422924	0.928571	6.38495e+06	0.84	80811.6
60	0.9675	422143	0.928571	6.38109e+06	0.84	80744.7
61	0.98	427992	0.928571	6.46408e+06	0.78	71303.1
62	0.975	428771	0.928571	6.49015e+06	0.8	71607.4
63	0.9725	427601	0.928571	6.47363e+06	0.82	73822.3
64	0.9675	426820	0.928571	6.47068e+06	0.88	79858.9
65	0.96	423311	0.928571	6.42005e+06	0.86	79689.4
66	0.9575	422141	0.928571	6.40303e+06	0.84	78679.9
67	0.9675	425261	0.928571	6.44046e+06	0.84	77630.6
68	0.9675	422143	0.928571	6.38098e+06	0.84	79972.4
69	0.965	420973	0.928571	6.36457e+06	0.86	83316
70	0.96	418633	0.928571	6.33097e+06	0.88	84599.3
71	0.9725	422924	0.928571	6.38591e+06	0.92	87401.5
72	0.975	424093	0.928571	6.40231e+06	0.9	84116.3
73	0.97	421754	0.928571	6.36909e+06	0.92	87901.6
74	0.9725	422924	0.928571	6.38568e+06	0.9	85897.7
75	0.9675	420584	0.928571	6.35208e+06	0.9	87157.7
76	0.955	416294	0.928571	6.29775e+06	0.9	88802.9
77	0.97	421754	0.928571	6.36894e+06	0.9	86905.7
78	0.97	421754	0.928571	6.36894e+06	0.9	86905.7
79	0.97	421754	0.928571	6.36832e+06	0.86	82622.6
80	0.965	419414	0.928571	6.33543e+06	0.92	88885.9
81	0.975	424093	0.928571	6.40227e+06	0.88	83861.9
82	0.975	425653	0.928571	6.43198e+06	0.88	82476.7
83	0.96	418633	0.928571	6.3304e+06	0.84	80557.6
84	0.955	416294	0.928571	6.29678e+06	0.84	81862
85	0.965	420973	0.928571	6.36407e+06	0.84	79741.2
86	0.965	420973	0.928571	6.36388e+06	0.82	78451
87	0.975	424093	0.928571	6.40149e+06	0.84	78454.1
88	0.975	424093	0.928571	6.401e+06	0.8	75043.8
89	0.9725	417050	0.914286	6.30074e+06	0.84	82684.5
90	0.9725	422924	0.928571	6.38546e+06	0.88	84383.8
91	0.965	420973	0.928571	6.36479e+06	0.88	84831.1
92	0.955	416294	0.928571	6.29726e+06	0.86	85360.2
93	0.955	409246	0.914286	6.19593e+06	0.84	86815.3
94	0.955	409246	0.914286	6.19596e+06	0.84	87056.5
95	0.9525	409635	0.914286	6.20861e+06	0.82	83825.2
96	0.9575	410416	0.914286	6.21231e+06	0.8	82670.5
97	0.955	409246	0.914286	6.19558e+06	0.8	84150.4
98	0.96	411586	0.914286	6.22867e+06	0.76	78408.2
99	0.96	420193	0.928571	6.35985e+06	0.78	77080.7
100	0.9525	422172	0.942857	6.37995e+06	0.74	72633.5
101	0.96	425681	0.942857	6.4303e+06	0.74	70867.9
102	0.9575	417464	0.928571	6.31333e+06	0.8	79297.1
103	0.9625	425292	0.942857	6.41847e+06	0.84	79203.8
104	0.96	429995	0.957143	6.48567e+06	0.86	77484.9
105	0.9625	438213	0.971429	6.60334e+06	0.88	76095.1
106	0.9675	434680	0.957143	6.55353e+06	0.9	80519.6
107	0.9725	437019	0.957143	6.58677e+06	0.88	77767.4
108	0.965	433510	0.957143	6.53677e+06	0.9	81081.5
109	0.9575	424511	0.942857	6.41549e+06	0.92	85049.7
110	0.9625	426851	0.942857	6.4495e+06	0.94	86803.5
111	0.9625	426851	0.942857	6.44912e+06	0.9	84255.3
112	0.9625	426851	0.942857	6.44846e+06	0.86	79858.4
113	0.96	425681	0.942857	6.43164e+06	0.86	80148.5
114	0.965	420973	0.928571	6.3641e+06	0.84	79998.4
115	0.97	423313	0.928571	6.39804e+06	0.84	81227.1
116	0.975	424093	0.928571	6.40096e+06	0.78	74779.5
117	0.9775	425263	0.928571	6.41779e+06	0.8	74470
118	0.975	424093	0.928571	6.40182e+06	0.84	80787
119	0.9675	420584	0.928571	6.35064e+06	0.8	76993
120	0.9625	418244	0.928571	6.31761e+06	0.84	82418.5
121	0.9525	413565	0.928571	6.25001e+06	0.8	82720.2
122	0.9525	413565	0.928571	6.24931e+06	0.76	77434.2
123	0.95	412395	0.928571	6.23276e+06	0.78	80236.6
124	0.945	410055	0.928571	6.19883e+06	0.78	79520.5
125	0.935	405376	0.928571	6.13153e+06	0.78	83011.1
126	0.945	410055	0.928571	6.19973e+06	0.82	86410.1
127	0.9525	413565	0.928571	6.24958e+06	0.76	79462.7
128	0.9625	418244	0.928571	6.31711e+06	0.78	78859.5
129	0.9475	414343	0.928571	6.27554e+06	0.78	78268.9
130	0.9375	408105	0.928571	6.17896e+06	0.84	86575.2
131	0.96	418633	0.928571	6.32997e+06	0.8	77478.7
132	0.9525	415124	0.928571	6.2797e+06	0.82	80618.5
133	0.965	420973	0.928571	6.36436e+06	0.86	81790.7
134	0.9725	422924	0.928571	6.38509e+06	0.86	81837.9
135	0.9725	422924	0.928571	6.3855e+06	0.88	84636.8
136	0.985	428773	0.928571	6.46898e+06	0.86	78580.1
137	0.9925	432282	0.928571	6.51972e+06	0.88	79794.2
138	0.985	428773	0.928571	6.46878e+06	0.84	77259.5
139	0.98	426433	0.928571	6.43625e+06	0.88	85360.5
140	0.9775	425263	0.928571	6.41779e+06	0.78	74470
141	0.97	421754	0.928571	6.36759e+06	0.8	77478.9
142	0.9725	422924	0.928571	6.3852e+06	0.84	82604.6
143	0.9675	420584	0.928571	6.35136e+06	0.82	82132
144	0.9725	422924	0.928571	6.38458e+06	0.8	78226.1
145	0.9725	422924	0.928571	6.38439e+06	0.78	76922.7
146	0.975	424093	0.928571	6.401e+06	0.78	75043.8
147	0.9675	422143	0.928571	6.3801e+06	0.76	73702.6
148	0.9675	422143	0.928571	6.38109e+06	0.82	80744.7
149	0.9725	422924	0.928571	6.38454e+06	0.8	77966
150	0.975	424093	0.928571	6.40179e+06	0.84	80528.9
151	0.9725	422924	0.928571	6.38498e+06	0.84	81068.6
152	0.9725	422924	0.928571	6.38528e+06	0.86	83114.4
153	0.9775	425263	0.928571	6.41832e+06	0.84	78159.8
154	0.9775	425263	0.928571	6.4187e+06	0.86	80761.3
155	0.975	424093	0.928571	6.4019e+06	0.86	81302.3
156	0.98	426433	0.928571	6.43614e+06	0.92	84595.9
157	0.9825	427603	0.928571	6.45336e+06	0.94	86873.7
158	0.975	424093	0.928571	6.40294e+06	0.94	88397.7
159	0.9725	422924	0.928571	6.38653e+06	0.96	91606.7
160	0.97	421754	0.928571	6.36993e+06	0.98	93540.1
161	0.975	424093	0.928571	6.40298e+06	0.92	88647
162	0.9625	418244	0.928571	6.3188e+06	0.92	90830.7
163	0.96	417074	0.928571	6.30137e+06	0.88	87159.3
164	0.9725	422924	0.928571	6.38587e+06	0.9	87151.5
165	0.97	421754	0.928571	6.36949e+06	0.94	90617
166	0.9725	424483	0.928571	6.41567e+06	0.92	86315.1
167	0.975	425653	0.928571	6.43244e+06	0.92	85545.3
168	0.975	424093	0.928571	6.40268e+06	0.92	86644.7
169	0.9725	415876	0.914286	6.2849e+06	0.92	90322.1
170	0.975	429967	0.942857	6.48622e+06	0.88	81171.9
171	0.975	437014	0.957143	6.58543e+06	0.8	68995.7
172	0.985	448742	0.971429	6.7524e+06	0.8	62455.4
173	0.985	428773	0.928571	6.46886e+06	0.82	77788.6
174	0.985	435821	0.942857	6.56899e+06	0.8	71554.2
175	0.9775	432311	0.942857	6.51868e+06	0.78	72824.2
176	0.975	431141	0.942857	6.50136e+06	0.72	69607.3
177	0.97	428802	0.942857	6.46812e+06	0.76	72716.6
178	0.9725	429971	0.942857	6.48449e+06	0.76	69397.2
179	0.9775	432311	0.942857	6.51868e+06	0.8	72824.2
180	0.97	428802	0.942857	6.46839e+06	0.8	74597.1
181	0.9725	435845	0.957143	6.56849e+06	0.78	68230.3
182	0.97	434675	0.957143	6.55262e+06	0.82	74617.8
183	0.9675	433505	0.957143	6.53437e+06	0.72	65025.5
184	0.9675	426457	0.942857	6.43427e+06	0.74	71746.6
185	0.97	421754	0.928571	6.36723e+06	0.76	74864.6
186	0.9675	413536	0.914286	6.25001e+06	0.8	82720.2
187	0.9775	405294	0.885714	6.13236e+06	0.82	89464.8
188	0.97	407658	0.9	6.16526e+06	0.74	81778.3
189	0.9725	415876	0.914286	6.28339e+06	0.76	79419
190	0.9725	422924	0.928571	6.38472e+06	0.8	79263.7
191	0.975	424093	0.928571	6.40208e+06	0.86	82585.6
192	0.98	426433	0.928571	6.43591e+06	0.88	83059.1
193	0.9825	427603	0.928571	6.45312e+06	0.92	85347.3
194	0.9825	427603	0.928571	6.45293e+06	0.9	84067.5
195	0.98	413512	0.9	6.25102e+06	0.9	90055.1
196	0.9775	418215	0.914286	6.31821e+06	0.88	86665.5
197	0.9825	427603	0.928571	6.452e+06	0.82	77826.1
198	0.975	425653	0.928571	6.43008e+06	0.72	69251.9
199	0.9675	422143	0.928571	6.37914e+06	0.68	66726.2
