# Supplementary material for: Low-carbon energy transition multi-agent network evolutionary under carbon trading scheme
Source: PLoS One. 2024 Apr 25;19(4):e0300202. doi: 10.1371/journal.pone.0300202 (PMC11045135; doi:10.1371/journal.pone.0300202)
Supplement: S1 Data — (ZIP) [file pone.0300202.s001.zip › data/Figure 9. social learning effect (3).xlsx]

## Sheet: Sheet1
	Consumer low carbon ratio	consumer benefits	The company’s low-carbon ratio	company earnings	Low carbon ratio of power generation	Power generation income
0	0.53	156835	0.471429	3.19139e+06	0.52	85258.3
1	0.59	197233	0.585714	3.60006e+06	0.52	92305.7
2	0.6475	232125	0.671429	3.95388e+06	0.58	97808.8
3	0.7225	243471	0.685714	3.97753e+06	0.56	99516.4
4	0.77	266509	0.7	4.29257e+06	0.48	98819.6
5	0.7925	288848	0.757143	4.5556e+06	0.46	96775.8
6	0.83	315835	0.8	4.90891e+06	0.56	98069.3
7	0.8575	336563	0.828571	5.18345e+06	0.64	97183.3
8	0.8825	352575	0.842857	5.41056e+06	0.66	94817.8
9	0.9175	374826	0.857143	5.7344e+06	0.64	82834.4
10	0.9275	377947	0.857143	5.77278e+06	0.72	87173.7
11	0.945	391624	0.871429	5.96388e+06	0.78	87574.9
12	0.955	400233	0.885714	6.07366e+06	0.82	88784.3
13	0.95	405326	0.9	6.15477e+06	0.86	90219.3
14	0.9525	406496	0.9	6.17163e+06	0.8	89522.5
15	0.9575	413149	0.914286	6.25839e+06	0.72	76493.1
16	0.9575	426071	0.942857	6.44227e+06	0.68	63332.7
17	0.96	425681	0.942857	6.43008e+06	0.74	69243.5
18	0.975	439748	0.957143	6.63145e+06	0.78	65036.4
19	0.9675	442112	0.971429	6.66564e+06	0.8	68846.7
20	0.965	446431	0.985714	6.7196e+06	0.82	67261
21	0.975	424478	0.928571	6.41473e+06	0.84	79909.4
22	0.9825	433476	0.942857	6.53498e+06	0.78	69201
23	0.98	439354	0.957143	6.6181e+06	0.76	62619.7
24	0.98	453450	0.985714	6.81816e+06	0.76	54283.3
25	0.975	404124	0.885714	6.11473e+06	0.8	84219.8
26	0.98	426433	0.928571	6.43423e+06	0.8	71477.3
27	0.98	426433	0.928571	6.4345e+06	0.82	73356.5
28	0.9825	434651	0.942857	6.5527e+06	0.86	75160
29	0.9875	436990	0.942857	6.58652e+06	0.88	76144.8
30	0.995	440500	0.942857	6.63718e+06	0.9	77357.7
31	0.975	437014	0.957143	6.58724e+06	0.9	80715.7
32	0.985	448742	0.971429	6.75356e+06	0.84	69675
33	0.9825	440524	0.957143	6.63671e+06	0.84	74345.6
34	0.985	441694	0.957143	6.65334e+06	0.82	73181.1
35	0.9825	440524	0.957143	6.63528e+06	0.76	65103.6
36	0.99	444034	0.957143	6.68457e+06	0.72	57876
37	0.9925	445203	0.957143	6.70125e+06	0.74	57179.7
38	0.9825	440524	0.957143	6.63571e+06	0.8	67936.8
39	0.98	439354	0.957143	6.61943e+06	0.82	71364.5
40	0.9825	440524	0.957143	6.63567e+06	0.78	67654.7
41	0.985	441694	0.957143	6.65211e+06	0.76	65305.1
42	0.9775	438184	0.957143	6.60224e+06	0.8	68925.2
43	0.9775	438184	0.957143	6.60279e+06	0.84	72534.1
44	0.9775	438184	0.957143	6.60338e+06	0.88	76367.1
45	0.98	439354	0.957143	6.62007e+06	0.88	75498.1
46	0.98	439354	0.957143	6.61981e+06	0.86	73852.3
47	0.985	441694	0.957143	6.65364e+06	0.88	75115.4
48	0.985	441694	0.957143	6.65294e+06	0.84	70673.7
49	0.9875	442864	0.957143	6.66965e+06	0.84	70042.9
50	0.99	444034	0.957143	6.68559e+06	0.82	64561.5
51	0.9875	444423	0.957143	6.69846e+06	0.82	63839
52	0.99	445593	0.957143	6.71514e+06	0.82	63169.2
53	0.9825	440524	0.957143	6.63554e+06	0.82	66806.9
54	0.9825	433476	0.942857	6.53567e+06	0.84	73856.2
55	0.9825	433476	0.942857	6.53612e+06	0.86	76824.8
56	0.98	433865	0.942857	6.54878e+06	0.84	74554.5
57	0.9875	451471	0.971429	6.79984e+06	0.86	68229.4
58	0.985	450301	0.971429	6.78214e+06	0.82	62497.8
59	0.9875	449912	0.971429	6.77009e+06	0.86	68164.6
60	0.9925	446378	0.957143	6.72001e+06	0.88	69825.2
61	0.9825	441699	0.957143	6.65373e+06	0.9	75665.5
62	0.9875	444038	0.957143	6.68662e+06	0.88	71097.2
63	0.99	445208	0.957143	6.70332e+06	0.88	70463.9
64	0.985	442868	0.957143	6.66992e+06	0.88	71725.2
65	0.99	445208	0.957143	6.70381e+06	0.9	73551.8
66	0.995	447548	0.957143	6.7372e+06	0.9	72299.1
67	0.985	442868	0.957143	6.6704e+06	0.9	74783
68	0.9825	441699	0.957143	6.65369e+06	0.9	75390.6
69	0.9825	441699	0.957143	6.65369e+06	0.9	75390.6
70	0.9825	441699	0.957143	6.65373e+06	0.9	75665.5
71	0.985	442868	0.957143	6.67093e+06	0.92	78079.7
72	0.985	442868	0.957143	6.67067e+06	0.9	76436.4
73	0.9925	446378	0.957143	6.72128e+06	0.94	77656.2
74	0.985	442868	0.957143	6.67115e+06	0.94	79441.3
75	0.98	440529	0.957143	6.63744e+06	0.92	78986.2
76	0.9775	439359	0.957143	6.62097e+06	0.92	81178.2
77	0.9775	440918	0.957143	6.64915e+06	0.86	70883.5
78	0.98	440529	0.957143	6.63632e+06	0.86	71855.6
79	0.985	442868	0.957143	6.67093e+06	0.9	78079.7
80	0.9875	444038	0.957143	6.6876e+06	0.9	77208.6
81	0.9925	446378	0.957143	6.72073e+06	0.9	74327.2
82	0.9825	441699	0.957143	6.65421e+06	0.92	78670.9
83	0.985	442868	0.957143	6.67142e+06	0.94	81065.9
84	0.9875	444038	0.957143	6.68733e+06	0.88	75555.5
85	0.9825	441699	0.957143	6.65316e+06	0.84	72069.5
86	0.985	442868	0.957143	6.67036e+06	0.88	74506.4
87	0.985	442868	0.957143	6.6712e+06	0.94	79712.8
88	0.9875	445597	0.957143	6.71718e+06	0.92	75933
89	0.985	444428	0.957143	6.70047e+06	0.92	76541.3
90	0.9875	444038	0.957143	6.6876e+06	0.92	77208.6
91	0.9875	436990	0.942857	6.58698e+06	0.9	79111.7
92	0.985	435821	0.942857	6.57049e+06	0.92	81281.4
93	0.985	435821	0.942857	6.57074e+06	0.94	82867
94	0.9925	445203	0.957143	6.70408e+06	0.92	75221.6
95	0.9925	445203	0.957143	6.70359e+06	0.9	72152.4
96	0.9825	454620	0.985714	6.83755e+06	0.92	70436.5
97	0.98	426433	0.928571	6.43614e+06	0.92	84595.9
98	0.9775	425263	0.928571	6.41915e+06	0.9	83845.8
99	0.98	426433	0.928571	6.43679e+06	0.94	88895
100	0.9875	435816	0.942857	6.57074e+06	0.92	82867
101	0.9775	432696	0.942857	6.53337e+06	0.92	83897.7
102	0.9775	431136	0.942857	6.50284e+06	0.86	79564.6
103	0.9775	431136	0.942857	6.50264e+06	0.84	78241.7
104	0.9825	433476	0.942857	6.53628e+06	0.84	77895.7
105	0.9875	435816	0.942857	6.56907e+06	0.82	72104.3
106	0.99	436986	0.942857	6.58669e+06	0.86	77227.6
107	0.985	436205	0.942857	6.58264e+06	0.86	75809.4
108	0.9925	438156	0.942857	6.60249e+06	0.82	70596.8
109	0.98	432306	0.942857	6.51843e+06	0.8	71188.5
110	0.975	429967	0.942857	6.4852e+06	0.82	74280.4
111	0.98	432306	0.942857	6.51799e+06	0.78	68163.4
112	0.98	432306	0.942857	6.5194e+06	0.88	77670
113	0.9775	431136	0.942857	6.50375e+06	0.94	85559
114	0.975	429967	0.942857	6.48701e+06	0.94	86342.9
115	0.9825	433476	0.942857	6.53734e+06	0.94	84746.7
116	0.9875	435816	0.942857	6.57086e+06	0.94	83655.9
117	0.9825	433476	0.942857	6.53758e+06	0.96	86300.6
118	0.98	432306	0.942857	6.52077e+06	0.96	86572.9
119	0.9825	433476	0.942857	6.53754e+06	0.96	86042.3
120	0.98	432306	0.942857	6.52009e+06	0.92	82162.3
121	0.9825	433476	0.942857	6.53681e+06	0.92	81345.2
122	0.9875	435816	0.942857	6.57032e+06	0.92	80218.8
123	0.985	434646	0.942857	6.55357e+06	0.92	80784.6
124	0.99	436986	0.942857	6.58681e+06	0.9	78036.8
125	0.9875	435816	0.942857	6.57007e+06	0.9	78616.2
126	0.985	434646	0.942857	6.55357e+06	0.92	80784.6
127	0.9775	431136	0.942857	6.50328e+06	0.92	82450.2
128	0.9825	433476	0.942857	6.53677e+06	0.92	81081.5
129	0.9775	431136	0.942857	6.50324e+06	0.92	82189.3
130	0.9775	431136	0.942857	6.5028e+06	0.9	79300.6
131	0.975	429967	0.942857	6.48603e+06	0.9	79861.5
132	0.98	432306	0.942857	6.51916e+06	0.88	76064.9
133	0.9775	431136	0.942857	6.50284e+06	0.9	79564.6
134	0.9875	435816	0.942857	6.57074e+06	0.94	82867
135	0.99	436986	0.942857	6.58749e+06	0.94	82309.4
136	0.9825	433476	0.942857	6.53726e+06	0.94	84226.5
137	0.9825	433476	0.942857	6.53681e+06	0.92	81345.2
138	0.98	432306	0.942857	6.52049e+06	0.94	84766.7
139	0.9875	435816	0.942857	6.57078e+06	0.94	83130.2
140	0.9875	435816	0.942857	6.57074e+06	0.92	82867
141	0.9925	438156	0.942857	6.60351e+06	0.86	77181.2
142	0.9875	435816	0.942857	6.56911e+06	0.82	72378.9
143	0.985	434646	0.942857	6.55242e+06	0.82	73257.4
144	0.9775	431136	0.942857	6.50196e+06	0.82	73690.8
145	0.9825	433476	0.942857	6.53632e+06	0.86	78162.8
146	0.9825	433476	0.942857	6.53518e+06	0.82	70578.7
147	0.985	434646	0.942857	6.55283e+06	0.86	75971.2
148	0.9825	433476	0.942857	6.53608e+06	0.86	76556.3
149	0.98	432306	0.942857	6.51956e+06	0.9	78734.4
150	0.985	434646	0.942857	6.55353e+06	0.92	80519.6
151	0.985	434646	0.942857	6.55353e+06	0.92	80519.6
152	0.995	439325	0.942857	6.62076e+06	0.94	79837.1
153	0.985	434646	0.942857	6.55332e+06	0.92	79190.3
154	0.985	434646	0.942857	6.55332e+06	0.92	79190.3
155	0.9725	428797	0.942857	6.46952e+06	0.92	82240.1
156	0.9725	428797	0.942857	6.46956e+06	0.92	82499.4
157	0.97	427627	0.942857	6.45282e+06	0.92	83296.3
158	0.9775	431136	0.942857	6.50316e+06	0.92	81666.6
159	0.98	432306	0.942857	6.51988e+06	0.92	80849.6
160	0.98	432306	0.942857	6.51988e+06	0.92	80849.6
161	0.985	434646	0.942857	6.5534e+06	0.92	79722.9
162	0.9825	433476	0.942857	6.53669e+06	0.92	80553.4
163	0.9725	428797	0.942857	6.4696e+06	0.92	82758.4
164	0.975	429967	0.942857	6.48638e+06	0.92	82215.2
165	0.975	429967	0.942857	6.48638e+06	0.92	82215.2
166	0.9775	431136	0.942857	6.50316e+06	0.92	81666.6
167	0.98	432306	0.942857	6.51988e+06	0.92	80849.6
168	0.9775	431136	0.942857	6.50312e+06	0.92	81404.9
169	0.98	432306	0.942857	6.51988e+06	0.92	80849.6
170	0.9925	438156	0.942857	6.6036e+06	0.92	77722.5
171	0.9925	438156	0.942857	6.6036e+06	0.92	77722.5
172	0.9875	437375	0.942857	6.59976e+06	0.92	77657.7
173	0.9825	435035	0.942857	6.56631e+06	0.92	79085.9
174	0.985	436205	0.942857	6.58306e+06	0.92	78509.5
175	0.9875	435816	0.942857	6.57011e+06	0.92	78884
176	0.9825	433476	0.942857	6.53661e+06	0.92	80024.1
177	0.9775	431136	0.942857	6.50312e+06	0.92	81404.9
178	0.9825	433476	0.942857	6.53661e+06	0.92	80024.1
179	0.98	433865	0.942857	6.54952e+06	0.92	79390.9
180	0.9775	432696	0.942857	6.53276e+06	0.92	79957.9
181	0.975	431526	0.942857	6.51596e+06	0.92	80256.1
182	0.9725	430356	0.942857	6.49919e+06	0.92	80813.8
183	0.97	429186	0.942857	6.48246e+06	0.92	81626.9
184	0.9725	430356	0.942857	6.49923e+06	0.92	81075.9
185	0.9725	430356	0.942857	6.49923e+06	0.92	81075.9
186	0.9775	432696	0.942857	6.5328e+06	0.92	80222.6
187	0.985	434646	0.942857	6.5534e+06	0.92	79722.9
188	0.985	434646	0.942857	6.5534e+06	0.92	79722.9
189	0.9825	433476	0.942857	6.53665e+06	0.92	80288.9
190	0.985	434646	0.942857	6.5534e+06	0.9	79722.9
191	0.9775	431136	0.942857	6.50312e+06	0.9	81404.9
192	0.9825	433476	0.942857	6.53575e+06	0.86	74398.5
193	0.9875	435816	0.942857	6.56924e+06	0.86	73200.9
194	0.985	434646	0.942857	6.55291e+06	0.88	76510.5
195	0.985	434646	0.942857	6.55291e+06	0.88	76510.5
196	0.9825	433476	0.942857	6.53657e+06	0.9	79759.1
197	0.985	434646	0.942857	6.55332e+06	0.92	79190.3
198	0.9775	431136	0.942857	6.50308e+06	0.92	81142.8
199	0.9775	431136	0.942857	6.50304e+06	0.92	80880.5
